# Supplementary material for: 2-(4-Bromophenyl)-2-methyl­propan­amide
Source: Acta Crystallogr Sect E Struct Rep Online. 2010 Mar 27;66(Pt 4):o925. doi: 10.1107/S1600536810009657 (PMC2983968; doi:10.1107/S1600536810009657)
Supplement: Supplementary file 2 [file e-66-0o925-Isup2.hkl]

# 
# h,k,l, Fc-squared, Fo-squared, sigma(Fo-squared) and status flag 
# 
data_I
_shelx_title ' M100114I1 in P2(1)/c' 
_shelx_refln_list_code          4 
_shelx_F_calc_maximum      190.28 
_exptl_crystal_F_000       488.00 
_reflns_d_resolution_high  0.8404 
 
loop_ 
 _symmetry_equiv_pos_as_xyz 
 'x, y, z' 
 '-x, y+1/2, -z+1/2' 
 '-x, -y, -z' 
 'x, -y-1/2, z-1/2' 
 
_cell_length_a    16.4249 
_cell_length_b     6.1345 
_cell_length_c    10.1521 
_cell_angle_alpha  90.000 
_cell_angle_beta   97.613 
_cell_angle_gamma  90.000 
 
_shelx_F_squared_multiplier     1.000 
 
loop_ 
 _refln_index_h 
 _refln_index_k 
 _refln_index_l 
 _refln_F_squared_calc 
 _refln_F_squared_meas 
 _refln_F_squared_sigma 
 _refln_observed_status 
   2   0   0     1485.88     1163.56     50.72 o 
   3   0   0     2510.43     2139.90     67.38 o 
   4   0   0       11.49       29.61     10.14 o 
   5   0   0     1194.30     1186.51     44.14 o 
   6   0   0     2392.86     2495.34    101.69 o 
   7   0   0      415.11      348.03     19.50 o 
   8   0   0     7012.59     6645.94    164.47 o 
   9   0   0     3246.34     3260.44    121.07 o 
  10   0   0    12254.92    13347.90    163.26 o 
  11   0   0     5493.08     6495.68    192.46 o 
  12   0   0     1663.00     1807.15    119.78 o 
  13   0   0     1892.02     2264.14    171.41 o 
  14   0   0       53.05       80.50     44.98 o 
  15   0   0       30.38       19.45     16.86 o 
  16   0   0      568.30      570.39     77.05 o 
  17   0   0      212.52      243.53     52.25 o 
  18   0   0      828.99      886.31    154.98 o 
  19   0   0     1076.10     1215.30    211.59 o 
   1   1   0     3697.34     3520.89     34.93 o 
   2   1   0     3455.14     3485.23     40.98 o 
   3   1   0      924.67      954.83     13.20 o 
   4   1   0    17151.93    16541.47    750.40 o 
   5   1   0      230.80      198.88      9.21 o 
   6   1   0    10072.79     9531.54    318.92 o 
   7   1   0     2851.05     2744.56    101.53 o 
   8   1   0      203.32      151.14     14.79 o 
   9   1   0      126.28      108.19     17.37 o 
  10   1   0      942.06      815.38     78.66 o 
  11   1   0      145.87      137.79     28.05 o 
  12   1   0      940.46      870.90     78.59 o 
  13   1   0      608.24      641.35     52.44 o 
  14   1   0      567.10      609.61     33.67 o 
  15   1   0     1614.89     1774.09    101.81 o 
  16   1   0     1125.41     1218.60     97.11 o 
  17   1   0      248.58      282.75     37.04 o 
  18   1   0       64.10       64.59     34.21 o 
  19   1   0        3.69        4.14     13.76 o 
   0   2   0      365.66      351.73     12.72 o 
   1   2   0     3137.88     3241.14     35.50 o 
   2   2   0      556.52      585.78     11.38 o 
   3   2   0     1350.23     1475.49     22.87 o 
   4   2   0       26.58       35.19      9.66 o 
   5   2   0      164.61      150.35     11.57 o 
   6   2   0     1720.08     1962.98     52.25 o 
   7   2   0     2905.99     3092.45    104.90 o 
   8   2   0       47.02       56.54     16.36 o 
   9   2   0      145.15      118.13     16.39 o 
  10   2   0       53.76       67.62     25.52 o 
  11   2   0      302.95      276.38     27.78 o 
  12   2   0      346.12      313.37     40.58 o 
  13   2   0       45.10       31.16     14.11 o 
  14   2   0      392.89      384.02     34.56 o 
  15   2   0        6.12        7.04     10.37 o 
  16   2   0      110.25       80.29     35.98 o 
  17   2   0      106.01       76.22     42.64 o 
  18   2   0       41.48       46.89     28.23 o 
   1   3   0      659.49      609.74     18.95 o 
   2   3   0      428.66      387.75     17.62 o 
   3   3   0     8598.89     8490.89    181.05 o 
   4   3   0     2656.94     2650.08     50.72 o 
   5   3   0     4857.36     5076.77     82.22 o 
   6   3   0     3726.30     3936.26     77.01 o 
   7   3   0     2661.23     2496.17     84.74 o 
   8   3   0     4001.67     4262.81    107.90 o 
   9   3   0       56.39       60.59     22.71 o 
  10   3   0      263.36      271.44     36.94 o 
  11   3   0      250.52      236.80     40.20 o 
  12   3   0      511.18      431.28     32.43 o 
  13   3   0      943.96      894.66     73.15 o 
  14   3   0      879.20      829.46     67.60 o 
  15   3   0     1412.65     1784.83    229.82 o 
  16   3   0      988.24      956.09     86.96 o 
  17   3   0      481.21      454.20     56.53 o 
   0   4   0     3387.07     3446.38    117.32 o 
   1   4   0     2640.52     2641.18     56.71 o 
   2   4   0     1814.98     1814.64     39.85 o 
   3   4   0     1335.83     1399.28     31.11 o 
   4   4   0      629.65      577.15     41.05 o 
   5   4   0        1.49        3.76      5.74 o 
   6   4   0      822.51      883.12     66.66 o 
   7   4   0     2400.38     2453.52    116.19 o 
   8   4   0      612.99      616.59     41.83 o 
   9   4   0      981.55     1074.41     37.76 o 
  10   4   0     2292.31     2313.03    131.20 o 
  11   4   0      876.09      912.19     53.66 o 
  12   4   0     1645.01     1632.57    112.10 o 
  13   4   0      199.39      156.78     34.94 o 
  14   4   0        7.09        7.22     12.49 o 
  15   4   0       23.85       17.58     14.39 o 
  16   4   0      237.07      242.29     78.25 o 
   1   5   0       24.15       19.16      8.79 o 
   2   5   0       91.73       95.16     15.41 o 
   3   5   0      174.42      178.75     24.63 o 
   4   5   0      124.52      110.63     10.51 o 
   5   5   0       20.45       14.12      7.96 o 
   6   5   0       43.92       37.30     17.12 o 
   7   5   0       67.93       57.87     19.58 o 
   8   5   0       71.52       64.57     25.92 o 
   9   5   0       50.46       43.10     20.34 o 
  10   5   0        8.38       10.77      9.62 o 
  11   5   0       37.50       34.66     19.36 o 
  12   5   0      247.17      196.29     32.42 o 
  13   5   0       32.42       33.12     21.71 o 
  14   5   0      238.92      209.53     74.91 o 
   0   6   0      994.83     1018.25    117.16 o 
   1   6   0      668.48      688.13     82.47 o 
   2   6   0      133.45      135.10     51.46 o 
   3   6   0      430.94      414.18     67.80 o 
   4   6   0        4.90        9.22     17.18 o 
   5   6   0       27.27       22.19     18.28 o 
   6   6   0       12.37       14.62     16.12 o 
   7   6   0      465.93      459.94     58.59 o 
   8   6   0       36.43       25.21     15.63 o 
   9   6   0      327.42      297.43     62.58 o 
  10   6   0      370.86      334.96     43.32 o 
  11   6   0      906.77      755.32    116.73 o 
   1   7   0        1.29        0.83     18.06 o 
   2   7   0       44.72       38.94     30.17 o 
   3   7   0      905.83      988.94     97.32 o 
   4   7   0      436.76      459.96     86.98 o 
   5   7   0      832.35      861.09    110.47 o 
 -19   1   1       82.70       55.88     34.56 o 
 -18   1   1       49.61       52.59     25.69 o 
 -17   1   1       16.98       25.66     12.76 o 
 -16   1   1       40.57       51.67     19.76 o 
 -15   1   1     2686.65     2732.83    186.68 o 
 -14   1   1     3048.77     3550.29     87.70 o 
 -13   1   1     2074.64     2040.56    174.70 o 
 -12   1   1     2320.41     2193.74    145.31 o 
 -11   1   1     1530.08     1499.00    108.49 o 
 -10   1   1      806.45      716.77     81.63 o 
  -9   1   1      376.95      441.74     44.86 o 
  -8   1   1       61.83       59.13     10.06 o 
  -7   1   1     7400.52     7259.93    387.87 o 
  -6   1   1      146.21      123.63      8.19 o 
  -5   1   1     5346.40     5038.92    204.02 o 
  -4   1   1    15573.75    14725.71    667.69 o 
  -3   1   1      816.02      759.04     13.63 o 
  -2   1   1    11190.76    10672.88    138.04 o 
  -1   1   1     8911.77     8601.19    110.22 o 
   0   1   1     2255.93     2296.29     24.29 o 
   1   1   1     1875.78     1935.02     31.76 o 
   2   1   1        4.27        7.38      2.67 o 
   3   1   1    12659.59    11284.61    303.35 o 
   4   1   1     4018.28     4037.32     86.35 o 
   5   1   1     2401.62     2306.57     77.75 o 
   6   1   1     4078.93     4023.55    110.49 o 
   7   1   1     3011.34     2970.70    119.18 o 
   8   1   1     3988.34     3845.33    183.13 o 
   9   1   1     2361.27     2446.91    126.84 o 
  10   1   1     1243.17     1027.27    130.33 o 
  11   1   1       12.47        9.23      6.91 o 
  12   1   1      230.61      191.33     28.32 o 
  13   1   1      150.04      124.27     22.37 o 
  14   1   1      629.18      595.90     43.45 o 
  15   1   1     1065.36     1137.56     78.13 o 
  16   1   1     1481.05     1551.52    128.32 o 
  17   1   1     1167.81     1312.42    105.93 o 
  18   1   1      101.76      128.62     52.92 o 
 -18   2   1     1315.02     1268.92    113.80 o 
 -17   2   1     2750.11     3578.72    417.98 o 
 -16   2   1      387.06      413.22     45.97 o 
 -15   2   1       86.70       98.46     33.68 o 
 -14   2   1      848.73      756.93     80.28 o 
 -13   2   1      347.17      291.82     35.23 o 
 -12   2   1      223.15      221.86     36.70 o 
 -11   2   1     3212.41     2907.94    216.61 o 
 -10   2   1     2207.98     1979.39    127.40 o 
  -9   2   1     3692.55     3786.55    182.83 o 
  -8   2   1     6644.83     6481.54    309.83 o 
  -7   2   1     7836.14     7701.52    400.49 o 
  -6   2   1     7674.18     7118.94    281.79 o 
  -5   2   1      242.09      206.17     12.74 o 
  -4   2   1      642.91      609.65     15.43 o 
  -3   2   1     1982.28     1971.13     36.85 o 
  -2   2   1       17.38       22.06      6.03 o 
  -1   2   1     7872.10     7566.68     89.27 o 
   0   2   1     9284.25     9210.27    107.79 o 
   1   2   1     9702.88     9317.53    105.76 o 
   2   2   1    10652.41    10113.00    179.10 o 
   3   2   1     2308.61     2168.39     31.66 o 
   4   2   1     9129.35     9345.17    224.60 o 
   5   2   1      601.58      556.68     16.98 o 
   6   2   1      404.54      386.72     15.96 o 
   7   2   1        2.02        4.17      5.50 o 
   8   2   1     2138.74     2215.80    102.92 o 
   9   2   1     2594.10     2436.85    108.64 o 
  10   2   1     3246.92     3068.73    133.67 o 
  11   2   1     3313.53     2824.77    255.13 o 
  12   2   1     1703.65     1389.66    154.29 o 
  13   2   1     1419.83     1516.01    150.68 o 
  14   2   1     1483.40     1513.22    134.00 o 
  15   2   1       13.24       18.96     10.96 o 
  16   2   1       32.52       39.60     17.49 o 
  17   2   1      139.12       92.34     51.16 o 
  18   2   1      290.82      276.77     49.13 o 
 -17   3   1       87.68       77.68     41.06 o 
 -16   3   1        2.26        8.78     20.48 o 
 -15   3   1      578.83      520.15     56.98 o 
 -14   3   1      130.35      124.66     27.54 o 
 -13   3   1      371.03      387.60     43.44 o 
 -12   3   1      217.85      217.60     35.78 o 
 -11   3   1      553.10      573.85     39.37 o 
 -10   3   1     1131.30     1140.13     70.79 o 
  -9   3   1      441.32      465.29     32.15 o 
  -8   3   1      602.96      594.10     26.04 o 
  -7   3   1      317.06      298.73     26.52 o 
  -6   3   1       60.53       57.27     12.57 o 
  -5   3   1     1158.42     1076.29     44.85 o 
  -4   3   1      920.36      873.98     22.37 o 
  -3   3   1     1394.90     1365.14     36.09 o 
  -2   3   1     3541.36     3654.07     57.99 o 
  -1   3   1      488.90      546.87     13.23 o 
   0   3   1      327.92      295.29     24.74 o 
   1   3   1        4.86        5.82      5.00 o 
   2   3   1      485.91      526.65     12.32 o 
   3   3   1       56.89       54.89     10.23 o 
   4   3   1      565.28      601.29     23.40 o 
   5   3   1     1430.29     1420.55     53.59 o 
   6   3   1     1404.44     1427.10     47.61 o 
   7   3   1      283.19      263.89     24.06 o 
   8   3   1     1066.16     1089.92     56.99 o 
   9   3   1       29.50       42.00     15.75 o 
  10   3   1       27.61       30.00     13.37 o 
  11   3   1      130.25      150.56     33.04 o 
  12   3   1       43.33       43.39     19.14 o 
  13   3   1      269.61      226.88     30.07 o 
  14   3   1      161.46      162.06     37.43 o 
  15   3   1      103.40      123.46     56.52 o 
  16   3   1      271.92      238.83     49.33 o 
  17   3   1      173.69      168.42     45.22 o 
 -16   4   1      148.74      121.10     38.81 o 
 -15   4   1        0.44        6.32     19.06 o 
 -14   4   1      183.39      153.35     59.11 o 
 -13   4   1        2.56        5.39     10.13 o 
 -12   4   1      774.66      659.17     52.01 o 
 -11   4   1       57.96       58.73     20.18 o 
 -10   4   1      916.16      892.66     52.40 o 
  -9   4   1        9.76       13.37     11.66 o 
  -8   4   1      502.16      491.80     35.93 o 
  -7   4   1     2881.98     3010.16    152.47 o 
  -6   4   1      260.42      261.79     18.09 o 
  -5   4   1      337.98      305.60     19.52 o 
  -4   4   1      701.41      682.04     30.71 o 
  -3   4   1       77.04       67.41     13.13 o 
  -2   4   1     1026.19     1095.70     27.16 o 
  -1   4   1      641.72      668.69     20.62 o 
   0   4   1      389.98      350.97     34.76 o 
   1   4   1      390.01      378.56     34.14 o 
   2   4   1      175.15      158.86     24.03 o 
   3   4   1     2673.35     2798.75     65.46 o 
   4   4   1      223.49      229.95     17.83 o 
   5   4   1      328.76      312.03     19.34 o 
   6   4   1      104.80       93.88     12.65 o 
   7   4   1      101.22       94.14     24.12 o 
   8   4   1      877.19      844.42     48.29 o 
   9   4   1      509.26      500.51     25.10 o 
  10   4   1       32.50       34.19     14.26 o 
  11   4   1      509.43      478.62     40.77 o 
  12   4   1       54.53       54.35     27.18 o 
  13   4   1      256.52      206.81     61.85 o 
  14   4   1      312.17      285.32     40.92 o 
  15   4   1       17.47       10.28     16.88 o 
 -14   5   1     1744.41     1812.07    137.89 o 
 -13   5   1      688.07      733.07     70.71 o 
 -12   5   1      432.35      425.91     44.34 o 
 -11   5   1     1704.92     1533.90    119.27 o 
 -10   5   1      354.11      326.59     42.03 o 
  -9   5   1      206.24      166.72     25.32 o 
  -8   5   1     1290.81     1251.47     72.35 o 
  -7   5   1      556.57      507.11     33.79 o 
  -6   5   1      238.75      250.71     22.14 o 
  -5   5   1      532.96      542.91     22.96 o 
  -4   5   1     3312.73     3422.94     63.56 o 
  -3   5   1     2839.51     2954.09    149.90 o 
  -2   5   1     1400.54     1207.80    123.01 o 
  -1   5   1     1959.48     2037.97    117.39 o 
   0   5   1      144.80      138.59     34.74 o 
   1   5   1      570.30      558.93     38.67 o 
   2   5   1      684.83      722.09     44.06 o 
   3   5   1      445.07      460.35     38.09 o 
   4   5   1      314.56      322.63     30.34 o 
   5   5   1     2795.29     2774.70    145.56 o 
   6   5   1     1545.06     1496.65     78.50 o 
   7   5   1      700.69      738.38     47.32 o 
   8   5   1      802.88      833.00     59.96 o 
   9   5   1     1251.46     1131.97     87.13 o 
  10   5   1      339.64      302.84     35.67 o 
  11   5   1       61.35       40.31     23.98 o 
  12   5   1      122.30       98.56     57.05 o 
  13   5   1      184.25      168.12     49.51 o 
 -11   6   1      208.95      185.26     74.71 o 
 -10   6   1      790.76      655.38     85.37 o 
  -9   6   1       62.58       72.39     44.34 o 
  -8   6   1      211.25      244.19     63.71 o 
  -7   6   1     1159.21     1105.50    101.04 o 
  -6   6   1      320.74      310.15     46.73 o 
  -5   6   1      209.90      203.11     54.76 o 
  -4   6   1        5.56        5.01     10.01 o 
  -3   6   1       97.64       93.99     40.33 o 
  -2   6   1      164.78      190.62     66.22 o 
  -1   6   1      644.57      667.95     70.27 o 
   0   6   1      330.13      348.99     55.68 o 
   1   6   1      470.39      502.43     66.13 o 
   2   6   1      612.27      638.59     77.10 o 
   3   6   1      548.35      573.14     81.30 o 
   4   6   1      345.21      378.57     55.36 o 
   5   6   1      194.91      176.13     46.14 o 
   6   6   1       42.68       44.63     30.09 o 
   7   6   1        2.74        8.85     13.47 o 
   8   6   1      305.65      265.67     53.92 o 
   9   6   1      355.80      374.02     56.78 o 
  10   6   1        7.57        9.88     15.76 o 
  -5   7   1        5.87        8.95     13.47 o 
  -4   7   1       16.13       15.14     18.94 o 
  -3   7   1        0.55        6.75     15.64 o 
  -2   7   1       57.38       36.44     22.14 o 
  -1   7   1        0.87        5.42     19.98 o 
   0   7   1       38.82       29.79     21.68 o 
   1   7   1       22.54       21.65     21.69 o 
   2   7   1       13.29       12.67     13.86 o 
   3   7   1       30.20       20.10     19.83 o 
   4   7   1        5.57       14.13     15.52 o 
   5   7   1       18.47       12.88     16.55 o 
 -19   0   2     1755.36     1920.98    152.51 o 
 -18   0   2     1788.27     1903.40    286.20 o 
 -17   0   2     1932.50     2289.00    193.53 o 
 -16   0   2     1150.83     1422.70    134.20 o 
 -15   0   2     1469.00     1781.53    138.33 o 
 -14   0   2     1753.37     1857.40    100.81 o 
 -13   0   2     4966.69     5797.12    264.07 o 
 -12   0   2      225.01      190.62     41.75 o 
 -11   0   2     1797.47     1558.68    218.55 o 
 -10   0   2      453.20      429.10     53.47 o 
  -9   0   2    11406.63     9014.15   1944.84 o 
  -8   0   2     6607.68     7158.00    550.21 o 
  -7   0   2     9096.19     7501.64   1121.74 o 
  -6   0   2     7640.87     7366.81    207.15 o 
  -5   0   2     9839.58     8861.43   2196.82 o 
  -4   0   2     1127.24     1160.63     69.33 o 
  -3   0   2     3585.54     3439.45    133.25 o 
  -2   0   2      115.14      134.27      7.74 o 
  -1   0   2      322.87      298.99      8.77 o 
   0   0   2      773.44      851.85     15.63 o 
   1   0   2    31659.25    29429.50   2313.31 o 
   2   0   2    36206.09    34901.53   2749.10 o 
   3   0   2    13519.77    11916.70    369.93 o 
   4   0   2     2684.04     2796.32     67.30 o 
   5   0   2     1542.08     1562.98     43.94 o 
   6   0   2     5450.59     5665.05    200.09 o 
   7   0   2      208.24      197.83     27.07 o 
   8   0   2       81.31       67.97     15.88 o 
   9   0   2      262.75      274.55     33.95 o 
  10   0   2     1561.52     1453.46     97.58 o 
  11   0   2     1872.10     1750.68     98.31 o 
  12   0   2     5792.35     5804.67    169.70 o 
  13   0   2     2713.21     2663.86    123.26 o 
  14   0   2      782.37      771.45     66.25 o 
  15   0   2     1215.90     1281.48    123.15 o 
  16   0   2       70.77       91.50     59.32 o 
  17   0   2      513.18      614.07     94.56 o 
  18   0   2       30.36       24.21     32.75 o 
 -19   1   2      270.56      275.77     48.76 o 
 -18   1   2       96.02       84.20     40.83 o 
 -17   1   2      172.07      137.82     28.38 o 
 -16   1   2       19.64        7.78      8.36 o 
 -15   1   2      871.52      883.97     58.16 o 
 -14   1   2     1803.97     1384.91    201.97 o 
 -13   1   2     1420.56     1398.33     81.83 o 
 -12   1   2      637.69      546.33     61.64 o 
 -11   1   2     3005.31     2791.46    356.16 o 
 -10   1   2      550.33      517.84     39.64 o 
  -9   1   2     1425.52     1447.99     66.79 o 
  -8   1   2      490.94      530.75     35.50 o 
  -7   1   2     1097.99     1140.73     68.03 o 
  -6   1   2        2.04        4.16      2.96 o 
  -5   1   2     7150.46     7494.47    215.58 o 
  -4   1   2     1545.62     1602.92     40.39 o 
  -3   1   2     9499.32     8893.18    179.70 o 
  -2   1   2     2765.88     2699.58     39.98 o 
  -1   1   2     5738.57     5409.47     74.42 o 
   0   1   2      799.55      816.72     12.80 o 
   1   1   2      148.15      178.30      6.42 o 
   2   1   2     5760.28     5958.50     62.96 o 
   3   1   2     1553.93     1676.04     23.39 o 
   4   1   2      799.91      830.05     13.41 o 
   5   1   2     2040.48     2011.62     52.01 o 
   6   1   2     3156.41     3380.68     78.14 o 
   7   1   2     1219.84     1268.41     56.79 o 
   8   1   2     3138.26     2968.41    103.33 o 
   9   1   2     1682.82     1651.46     65.50 o 
  10   1   2      617.36      586.18     25.18 o 
  11   1   2       74.88       72.87     16.83 o 
  12   1   2       19.29       20.75     14.94 o 
  13   1   2      310.89      316.89     30.29 o 
  14   1   2      488.99      451.26     31.10 o 
  15   1   2        4.09        8.07     10.60 o 
  16   1   2      583.12      634.77     64.08 o 
  17   1   2      695.12      761.32     85.73 o 
  18   1   2       89.92       95.56     54.47 o 
 -18   2   2       11.56       16.60     14.17 o 
 -17   2   2        5.75        6.16     18.26 o 
 -16   2   2      334.10      343.53     87.26 o 
 -15   2   2       77.73       63.74     26.08 o 
 -14   2   2      138.99       99.47     25.90 o 
 -13   2   2       20.77       14.30      9.76 o 
 -12   2   2       98.69       94.51     23.95 o 
 -11   2   2      547.98      553.50     38.95 o 
 -10   2   2       51.35       50.47     18.21 o 
  -9   2   2      240.44      230.38     26.01 o 
  -8   2   2      416.40      412.88     24.94 o 
  -7   2   2       94.16      114.06     13.24 o 
  -6   2   2     4792.81     5044.47    171.46 o 
  -5   2   2      288.25      259.82     16.69 o 
  -4   2   2      210.88      266.43     15.86 o 
  -3   2   2        0.35        1.83      2.80 o 
  -2   2   2       59.75       65.65      6.82 o 
  -1   2   2        6.28        9.37      2.69 o 
   0   2   2      179.25      180.22      5.65 o 
   1   2   2      242.32      250.64      7.24 o 
   2   2   2     1906.96     1987.31     29.15 o 
   3   2   2     2339.77     2513.40     34.59 o 
   4   2   2      113.45      106.91     10.00 o 
   5   2   2      434.37      428.13     13.94 o 
   6   2   2        2.46        8.16      4.33 o 
   7   2   2       18.01       16.16      7.80 o 
   8   2   2       18.80       34.32     14.80 o 
   9   2   2       96.67       81.67     19.98 o 
  10   2   2       22.14       34.04     15.97 o 
  11   2   2       95.12       91.72     29.80 o 
  12   2   2       13.37       20.31     11.94 o 
  13   2   2      435.61      401.15     28.86 o 
  14   2   2      141.25      106.06     36.21 o 
  15   2   2        3.31        7.53     12.29 o 
  16   2   2      427.02      372.35     40.08 o 
  17   2   2        1.55        5.79     10.44 o 
 -17   3   2        8.62       11.76     13.91 o 
 -16   3   2       86.37       69.01     30.94 o 
 -15   3   2     1053.45      983.33    104.55 o 
 -14   3   2     1362.26     1356.20    108.83 o 
 -13   3   2     1542.54     1418.32    120.93 o 
 -12   3   2     2670.91     2572.49    245.06 o 
 -11   3   2     2081.25     2053.35    165.98 o 
 -10   3   2     2310.80     2267.73    204.66 o 
  -9   3   2     1173.88     1164.65     79.82 o 
  -8   3   2      811.55      796.52     38.25 o 
  -7   3   2       52.67       44.33     15.27 o 
  -6   3   2      395.19      403.72     19.25 o 
  -5   3   2     1297.59     1209.82     27.18 o 
  -4   3   2     4557.76     4542.46     67.24 o 
  -3   3   2     4042.80     4230.94     68.95 o 
  -2   3   2     6733.12     6949.80     96.03 o 
  -1   3   2     5268.10     5495.55    103.37 o 
   0   3   2     3185.89     3324.28     61.33 o 
   1   3   2      823.93      763.41     34.41 o 
   2   3   2      410.85      410.15     18.33 o 
   3   3   2      313.69      303.43     19.85 o 
   4   3   2     1278.44     1304.84     30.40 o 
   5   3   2      527.95      493.97     17.82 o 
   6   3   2     2250.49     2206.38     74.77 o 
   7   3   2     3004.35     2835.40    111.85 o 
   8   3   2      746.68      727.99     38.22 o 
   9   3   2     5942.54     5963.00    190.14 o 
  10   3   2     2656.46     2539.52    123.11 o 
  11   3   2        9.53       11.85     12.43 o 
  12   3   2       62.79       70.95     27.70 o 
  13   3   2       38.51       30.13     15.52 o 
  14   3   2        3.07        6.72     13.61 o 
  15   3   2      105.32       99.44     45.74 o 
  16   3   2      356.26      330.53     42.26 o 
 -16   4   2      561.76      559.37     71.87 o 
 -15   4   2     1275.51     1317.01    193.90 o 
 -14   4   2      347.23      373.86     52.48 o 
 -13   4   2      209.97      196.40     80.67 o 
 -12   4   2       91.05      102.23     41.23 o 
 -11   4   2      257.53      206.32     27.67 o 
 -10   4   2      181.13      176.10     23.93 o 
  -9   4   2     1601.23     1584.78     78.26 o 
  -8   4   2     1686.07     1761.30     96.37 o 
  -7   4   2     2007.92     2078.79    108.94 o 
  -6   4   2     3956.22     3393.36    243.05 o 
  -5   4   2     1225.05     1205.41     55.12 o 
  -4   4   2     1886.88     1891.41     77.61 o 
  -3   4   2      597.21      585.98     26.46 o 
  -2   4   2      180.21      187.41     26.23 o 
  -1   4   2       28.05       36.40     15.53 o 
   0   4   2     1058.07     1077.32     35.14 o 
   1   4   2     2391.69     2577.74     98.96 o 
   2   4   2     1873.13     2042.63    103.00 o 
   3   4   2     1962.93     2091.52    104.39 o 
   4   4   2     2160.89     2167.76     92.09 o 
   5   4   2     1972.67     2005.83     82.80 o 
   6   4   2     1002.18     1003.32     54.04 o 
   7   4   2      380.66      339.88     24.34 o 
   8   4   2      490.27      493.09     30.72 o 
   9   4   2      548.66      526.79     39.83 o 
  10   4   2       26.47       38.25     16.29 o 
  11   4   2      297.90      298.57     28.97 o 
  12   4   2      778.20      774.16     68.11 o 
  13   4   2     1471.37     1276.14    104.84 o 
  14   4   2      480.70      376.55     59.53 o 
  15   4   2      259.09      243.08     50.98 o 
 -14   5   2      128.16       94.30     57.79 o 
 -13   5   2       55.00       34.02     19.98 o 
 -12   5   2        2.57       11.61     10.87 o 
 -11   5   2      304.08      283.55     43.63 o 
 -10   5   2      356.33      358.76     48.30 o 
  -9   5   2       41.26       37.64     18.38 o 
  -8   5   2       29.08       26.19     13.90 o 
  -7   5   2       65.15       47.68     19.18 o 
  -6   5   2        2.24        5.59      6.47 o 
  -5   5   2        4.62       10.18      7.53 o 
  -4   5   2      110.02      103.20     13.30 o 
  -3   5   2        0.97        3.98     11.01 o 
  -2   5   2      371.68      370.49     25.59 o 
  -1   5   2       16.71       27.06     14.51 o 
   0   5   2      267.71      288.34     35.45 o 
   1   5   2      116.10      123.53     47.87 o 
   2   5   2       61.49       68.52     25.82 o 
   3   5   2       50.70       55.97     25.69 o 
   4   5   2      119.68      129.29     33.44 o 
   5   5   2       93.75      109.01     43.38 o 
   6   5   2        3.30        7.43     13.69 o 
   7   5   2       15.68       24.38     11.48 o 
   8   5   2       24.30       34.14     19.64 o 
   9   5   2       18.76       19.20     14.44 o 
  10   5   2        6.88        7.23      9.82 o 
  11   5   2      141.42      152.48     38.50 o 
  12   5   2        4.08        4.84     14.40 o 
  13   5   2       41.00       34.61     29.12 o 
 -10   6   2      445.88      503.54     81.40 o 
  -9   6   2      621.03      453.64     91.90 o 
  -8   6   2      775.62      705.19    116.97 o 
  -7   6   2      206.79      183.22     49.05 o 
  -6   6   2      324.30      298.85     60.45 o 
  -5   6   2       92.92       93.07     35.55 o 
  -4   6   2       41.26       43.06     22.00 o 
  -3   6   2      417.71      389.71     59.89 o 
  -2   6   2       15.05       18.03     14.16 o 
  -1   6   2       41.78       45.64     25.04 o 
   0   6   2       38.63       47.46     23.72 o 
   1   6   2     1272.78     1354.93    127.96 o 
   2   6   2      405.28      428.40     51.72 o 
   3   6   2      274.68      331.01     47.37 o 
   4   6   2      558.65      541.52     56.32 o 
   5   6   2       36.41       40.21     25.18 o 
   6   6   2      313.37      314.57     50.72 o 
   7   6   2       78.57       57.83     40.05 o 
   8   6   2        8.68       12.80     15.51 o 
   9   6   2       88.97       83.91     56.34 o 
  10   6   2        7.94        7.37     11.45 o 
  -4   7   2      107.84       82.67     54.42 o 
  -3   7   2     1037.70      941.47    137.36 o 
  -2   7   2      527.16      527.71     74.88 o 
  -1   7   2      432.62      490.43     61.67 o 
   0   7   2      498.83      595.91     69.15 o 
   1   7   2       21.65       18.36     27.63 o 
   2   7   2       58.92       42.04     25.03 o 
   3   7   2       63.06       54.03     33.92 o 
   4   7   2       12.20        8.48     22.25 o 
 -19   1   3      556.18      615.51    101.53 o 
 -18   1   3      322.86      295.48     88.81 o 
 -17   1   3      281.23      272.11     77.94 o 
 -16   1   3       72.66       74.84     35.32 o 
 -15   1   3      133.54       91.63     18.64 o 
 -14   1   3       12.82       16.42     11.74 o 
 -13   1   3     2978.26     2591.97    377.82 o 
 -12   1   3     2131.08     1883.16    268.19 o 
 -11   1   3     3255.95     2617.55    398.19 o 
 -10   1   3     6109.65     7262.38    199.35 o 
  -9   1   3     2808.34     2609.65    178.76 o 
  -8   1   3     2237.20     2400.01     96.83 o 
  -7   1   3     1376.72     1459.55     51.96 o 
  -6   1   3       47.56       63.96     13.47 o 
  -5   1   3      148.02      146.38      9.78 o 
  -4   1   3      268.38      238.30      6.38 o 
  -3   1   3     3214.36     3251.39     39.15 o 
  -2   1   3     8356.22     8300.88     83.18 o 
  -1   1   3     5833.54     5733.52     87.02 o 
   0   1   3     2472.27     2433.87     39.81 o 
   1   1   3     2733.64     2619.66     54.94 o 
   2   1   3    12915.81    11073.31    404.90 o 
   3   1   3     2338.88     2491.04     32.39 o 
   4   1   3       19.40       17.91      6.82 o 
   5   1   3     1665.81     1783.29     39.47 o 
   6   1   3     2420.84     2465.15     55.77 o 
   7   1   3      165.01      142.35     17.17 o 
   8   1   3     1627.61     1622.00     89.18 o 
   9   1   3     1437.49     1456.62     99.83 o 
  10   1   3     2129.91     1993.26    102.72 o 
  11   1   3     1013.96      921.28     55.97 o 
  12   1   3     1037.22      893.65     73.34 o 
  13   1   3      458.41      356.94     28.59 o 
  14   1   3        4.78        6.64     12.42 o 
  15   1   3       26.68       22.31     12.62 o 
  16   1   3       69.55       70.10     40.75 o 
  17   1   3      193.27      195.87     55.03 o 
 -18   2   3      599.68      598.19     70.39 o 
 -17   2   3     1360.12     1395.60    124.72 o 
 -16   2   3     3386.18     3483.85    196.97 o 
 -15   2   3     2362.79     2928.98    185.75 o 
 -14   2   3     1570.03     1904.61    112.65 o 
 -13   2   3     2448.28     2328.35     84.40 o 
 -12   2   3     1106.32     1052.45     76.11 o 
 -11   2   3      218.09      180.07     26.02 o 
 -10   2   3      249.21      190.86     38.92 o 
  -9   2   3     1073.57     1069.40     65.50 o 
  -8   2   3     1263.05     1270.40     68.53 o 
  -7   2   3     3522.11     3573.23    146.85 o 
  -5   2   3    11129.49     4292.70   2314.42 o 
  -4   2   3    10169.52     7191.45   1082.06 o 
  -3   2   3     1385.96     1338.31     26.09 o 
  -2   2   3     2823.30     2842.22     42.50 o 
  -1   2   3       18.08        8.63      3.65 o 
   0   2   3       45.37       35.12      9.28 o 
   1   2   3      551.52      506.35     15.73 o 
   2   2   3    10657.18    11324.08    637.08 o 
   3   2   3     1604.32     1514.87     28.43 o 
   4   2   3     2214.63     2097.98     39.04 o 
   5   2   3     5455.60     5707.29    164.42 o 
   6   2   3     6690.04     7143.40    144.16 o 
   7   2   3      823.95      855.02     26.34 o 
   8   2   3     1258.89     1269.43     33.90 o 
   9   2   3       15.12       19.45      9.42 o 
  10   2   3      100.34       78.55     14.66 o 
  11   2   3       75.03       69.25     12.59 o 
  12   2   3     2847.98     2677.43    151.13 o 
  13   2   3      459.47      390.14     42.98 o 
  14   2   3      760.10      717.56     68.95 o 
  15   2   3      691.77      673.97     67.67 o 
  16   2   3      449.23      478.10     87.36 o 
  17   2   3      202.77      227.56     76.48 o 
 -17   3   3      374.77      361.40     72.03 o 
 -16   3   3      270.28      231.85    106.47 o 
 -15   3   3       72.26       50.17     27.17 o 
 -14   3   3      287.33      254.34     83.01 o 
 -13   3   3      219.39      168.77     55.42 o 
 -12   3   3       65.02       62.18     12.89 o 
 -11   3   3      370.83      306.22     43.01 o 
 -10   3   3      346.32      279.97     31.93 o 
  -9   3   3      841.52      842.21     58.43 o 
  -8   3   3     1253.32     1244.18     57.86 o 
  -7   3   3      150.54      137.57     16.93 o 
  -6   3   3      112.17      104.63     16.08 o 
  -5   3   3        4.99        7.34      4.79 o 
  -4   3   3       63.61       54.70     18.29 o 
  -3   3   3      383.99      351.88     27.85 o 
  -2   3   3      337.92      340.90     21.84 o 
  -1   3   3     1240.82     1267.22     27.69 o 
   0   3   3     2517.82     2613.22     54.07 o 
   1   3   3      140.98      165.10     13.92 o 
   2   3   3      940.25      848.93     40.53 o 
   3   3   3      176.45      190.67     18.45 o 
   4   3   3      198.92      185.91     17.35 o 
   5   3   3        1.44        3.73      6.44 o 
   6   3   3      255.15      247.52     17.55 o 
   7   3   3        8.51        8.57      5.26 o 
   8   3   3     1723.79     1830.51    105.20 o 
   9   3   3      100.68      134.97     28.46 o 
  10   3   3      476.88      520.98     24.85 o 
  11   3   3        2.71        5.14      8.50 o 
  12   3   3       43.12       46.12     23.71 o 
  13   3   3      139.96      134.76     65.54 o 
  14   3   3        5.23        9.71     10.60 o 
  15   3   3        6.01        7.85     12.09 o 
  16   3   3      225.49      179.01     53.85 o 
 -16   4   3      530.37      515.87     79.23 o 
 -15   4   3      535.62      467.63     95.45 o 
 -14   4   3      407.56      341.48     68.34 o 
 -13   4   3       11.51       18.86     15.60 o 
 -12   4   3        1.56        3.72     12.72 o 
 -11   4   3       15.61       12.27      8.34 o 
 -10   4   3      102.36      109.23     32.99 o 
  -9   4   3      401.55      354.68     25.78 o 
  -8   4   3      251.08      218.43     18.95 o 
  -7   4   3       20.69       23.44     11.02 o 
  -6   4   3      912.63      792.91     41.88 o 
  -5   4   3     3609.37     3507.44    195.15 o 
  -4   4   3      382.58      391.99     23.11 o 
  -3   4   3      155.46      151.89     10.81 o 
  -2   4   3       10.81       13.26     13.08 o 
  -1   4   3        0.05       -0.31     10.63 o 
   0   4   3      209.13      209.53     34.54 o 
   1   4   3       94.27      108.39     45.45 o 
   2   4   3      250.25      264.09     28.69 o 
   3   4   3      264.83      284.58     28.13 o 
   4   4   3       26.90       24.60      3.90 o 
   5   4   3     3141.91     3124.20    158.69 o 
   6   4   3       45.00       40.08     17.72 o 
   7   4   3      196.40      166.70     14.79 o 
   8   4   3      471.88      458.52     33.69 o 
   9   4   3       17.08       22.40     11.16 o 
  10   4   3       20.73       19.47     12.52 o 
  11   4   3       55.91       53.15     27.76 o 
  12   4   3        4.73        8.95      9.59 o 
  13   4   3      442.71      368.43     74.57 o 
  14   4   3        4.71        9.97     16.23 o 
 -13   5   3      713.86      667.71     69.80 o 
 -12   5   3      842.77      771.53    111.98 o 
 -11   5   3     1165.27     1272.67    104.01 o 
 -10   5   3     1561.60     1527.34    119.68 o 
  -9   5   3     1262.81     1186.58     90.54 o 
  -8   5   3     2552.14     2696.43    135.92 o 
  -7   5   3      205.83      184.14     44.29 o 
  -6   5   3      990.98      973.23     57.45 o 
  -5   5   3       36.68       24.86     13.03 o 
  -4   5   3        6.11        3.80      6.16 o 
  -3   5   3      901.18      975.51     47.17 o 
  -2   5   3     1335.78     1425.69     50.32 o 
  -1   5   3     3199.89     3609.14    105.39 o 
   0   5   3     1367.46     1476.76     56.03 o 
   1   5   3     1618.49     1795.77     61.57 o 
   2   5   3     1091.87     1126.39     42.93 o 
   3   5   3      417.93      418.34     33.08 o 
   4   5   3       95.44       94.76     40.36 o 
   5   5   3       37.70       58.88     29.85 o 
   6   5   3        5.66       12.22     16.40 o 
   7   5   3      775.65      782.58     63.04 o 
   8   5   3      552.53      604.49     64.26 o 
   9   5   3      926.93     1043.08     95.42 o 
  10   5   3      395.25      389.64     70.32 o 
  11   5   3     1032.77     1005.73    171.86 o 
  12   5   3       46.29       33.34     28.54 o 
 -10   6   3        4.27        6.65     20.53 o 
  -9   6   3       81.79       56.55     44.04 o 
  -8   6   3       52.73       40.10     33.25 o 
  -7   6   3      294.73      299.45     81.50 o 
  -6   6   3      516.36      493.73     73.29 o 
  -5   6   3      979.70      912.53     82.62 o 
  -4   6   3      614.00      621.52     85.14 o 
  -3   6   3       25.69       23.99     14.67 o 
  -2   6   3      114.91      118.06     30.05 o 
  -1   6   3      610.33      617.40     59.48 o 
   0   6   3       45.95       54.65     30.14 o 
   1   6   3      270.56      264.45     42.36 o 
   2   6   3       73.51       82.87     45.77 o 
   3   6   3      365.10      435.65     50.30 o 
   4   6   3      263.04      285.02     39.40 o 
   5   6   3      680.95      729.65     75.39 o 
   6   6   3      234.30      258.32     37.86 o 
   7   6   3      235.83      237.67     55.37 o 
   8   6   3        7.81        7.84     11.95 o 
   9   6   3       29.79       35.41     30.59 o 
  -3   7   3       26.50       15.94     20.80 o 
  -2   7   3       23.49       10.14     16.95 o 
  -1   7   3        4.99        6.37     23.38 o 
   0   7   3      107.31       66.41     43.51 o 
   1   7   3       32.53       29.95     22.45 o 
   2   7   3        0.05        0.80     23.14 o 
 -19   0   4       62.94       41.65     45.54 o 
 -18   0   4       53.31       60.46     41.94 o 
 -17   0   4     3199.93     3453.63    211.26 o 
 -16   0   4     1146.07     1208.15    224.82 o 
 -15   0   4     2841.87     3029.29    191.34 o 
 -14   0   4      884.65      965.46    112.28 o 
 -13   0   4     2287.36     1952.11    406.24 o 
 -12   0   4    10779.60    13294.94    275.19 o 
 -11   0   4     4461.71     3147.62   1216.37 o 
 -10   0   4      518.08      560.14     42.01 o 
  -9   0   4      614.20      685.89     37.02 o 
  -8   0   4      139.14      146.18     25.15 o 
  -7   0   4     4305.35     4766.35    183.48 o 
  -6   0   4     5100.37     5257.95    370.15 o 
  -5   0   4     8402.34     7891.92    449.30 o 
  -4   0   4     3743.25     3777.53    176.99 o 
  -3   0   4     6872.12     6677.91    102.27 o 
  -2   0   4    14561.10    14472.77    932.37 o 
  -1   0   4      552.83      492.84     15.34 o 
   0   0   4     5269.85     5399.59    142.30 o 
   1   0   4       85.49       83.60      8.91 o 
   2   0   4      109.80       91.51     13.03 o 
   3   0   4     5300.22     5213.32    189.23 o 
   4   0   4     3669.44     3197.93    183.89 o 
   5   0   4     5664.52     5619.77    299.39 o 
   6   0   4     3777.55     2632.37    398.52 o 
   7   0   4     1730.77     1295.68    193.21 o 
   8   0   4     3614.98     2834.15    299.51 o 
   9   0   4       27.59       15.24      5.36 o 
  10   0   4     1015.91      891.10     73.50 o 
  11   0   4        2.19        1.70      3.29 o 
  12   0   4       72.41       45.99     11.52 o 
  13   0   4     1302.07     1311.84    134.55 o 
  14   0   4     1430.75     1499.20    201.20 o 
  15   0   4      150.81      177.08     95.82 o 
  16   0   4     1529.67     1722.02    147.46 o 
  17   0   4        9.42       11.98     22.46 o 
 -18   1   4      590.50      644.52     87.84 o 
 -17   1   4      715.24      709.12     83.09 o 
 -16   1   4      747.51      679.65     75.96 o 
 -15   1   4      661.24      548.87     77.50 o 
 -14   1   4      168.79      110.23     25.13 o 
 -13   1   4     1549.08     1690.24     71.33 o 
 -12   1   4      413.08      338.84     50.58 o 
 -11   1   4      829.31      968.80     61.79 o 
 -10   1   4      627.78      676.64     51.18 o 
  -9   1   4     3200.45     3267.00    173.57 o 
  -8   1   4     2553.16     2552.57     97.96 o 
  -7   1   4      603.37      526.57     24.17 o 
  -6   1   4     4116.25     4353.14    158.23 o 
  -5   1   4      427.68      463.73     12.39 o 
  -4   1   4      664.63      763.38     18.72 o 
  -3   1   4     1894.80     1863.62     77.97 o 
  -2   1   4     2075.36     2104.83     38.69 o 
  -1   1   4     1800.67     1744.13     27.44 o 
   0   1   4     1319.22     1327.33     21.72 o 
   1   1   4     3803.40     3956.47     66.33 o 
   2   1   4      381.50      386.10     20.74 o 
   3   1   4      748.09      764.79     18.58 o 
   4   1   4     6475.92     6881.01     96.69 o 
   5   1   4       49.57       77.53     15.02 o 
   6   1   4      279.19      314.07     29.96 o 
   7   1   4     1250.08     1268.77     40.89 o 
   8   1   4      137.03      123.65     17.79 o 
   9   1   4      580.75      584.05     35.35 o 
  10   1   4     1151.98     1177.21     67.46 o 
  11   1   4      280.23      277.64     26.72 o 
  12   1   4      672.21      667.55     64.39 o 
  13   1   4        8.24       11.72     10.93 o 
  14   1   4      724.98      766.52     82.22 o 
  15   1   4        8.96       12.27     17.96 o 
  16   1   4       15.71       13.90     20.92 o 
  17   1   4       20.51       14.89     16.63 o 
 -18   2   4      166.08      123.78     61.87 o 
 -17   2   4      227.70      210.04     95.96 o 
 -16   2   4      181.24      179.96     67.14 o 
 -15   2   4       13.07       18.32     17.75 o 
 -14   2   4      456.77      453.52     65.88 o 
 -13   2   4       86.62       87.96     33.97 o 
 -12   2   4       43.69       46.95     17.81 o 
 -11   2   4      484.77      486.14     45.17 o 
 -10   2   4      157.58      204.83     72.02 o 
  -9   2   4        1.59        6.12     10.00 o 
  -8   2   4      455.86      503.91     37.05 o 
  -7   2   4        2.49        8.87     12.38 o 
  -6   2   4      217.68      194.45     28.11 o 
  -5   2   4      879.33      916.65     22.27 o 
  -4   2   4      851.34      862.05     27.28 o 
  -3   2   4      489.17      467.86     15.58 o 
  -2   2   4       21.38       35.82     10.81 o 
  -1   2   4       32.16       36.34     12.46 o 
   0   2   4        1.03        2.62      4.88 o 
   1   2   4       66.97       73.05     11.23 o 
   2   2   4       44.95       30.71     11.01 o 
   3   2   4      500.22      527.24     18.46 o 
   4   2   4      739.49      784.03     36.87 o 
   5   2   4     1574.61     1534.22     78.29 o 
   6   2   4      485.77      497.41     20.61 o 
   7   2   4       16.41       17.80     11.55 o 
   8   2   4       50.69       59.88     27.12 o 
   9   2   4      251.07      224.97     36.52 o 
  10   2   4      262.83      264.23     31.23 o 
  11   2   4      367.98      344.15     27.73 o 
  12   2   4       18.60       22.35     14.69 o 
  13   2   4        5.03        7.78     19.24 o 
  14   2   4       42.79       31.35     17.48 o 
  15   2   4      288.77      251.00     52.47 o 
  16   2   4        0.68        8.61     12.48 o 
 -17   3   4      729.27      700.22    109.22 o 
 -16   3   4      341.02      338.18    103.52 o 
 -15   3   4      561.13      514.41     69.94 o 
 -14   3   4       53.38       42.28     19.09 o 
 -13   3   4      234.04      198.49     68.62 o 
 -12   3   4     1306.04     1455.64     99.64 o 
 -11   3   4     1262.61     1369.38     85.44 o 
 -10   3   4     2287.09     2478.12    121.73 o 
  -9   3   4     4862.37     4800.68    261.56 o 
  -8   3   4     2163.77     1907.68    132.59 o 
  -7   3   4     2377.00     2304.78    101.75 o 
  -6   3   4      821.74      804.11     41.79 o 
  -5   3   4      195.70      162.94     16.95 o 
  -4   3   4      676.20      714.11     23.81 o 
  -3   3   4       98.39      108.78     18.56 o 
  -2   3   4     4058.62     4233.05     79.05 o 
  -1   3   4     2281.83     2330.68     51.53 o 
   0   3   4     3014.81     3033.09     82.48 o 
   1   3   4     4887.18     5257.76    101.33 o 
   2   3   4     1576.33     1625.17     49.98 o 
   3   3   4     1184.45     1184.50     31.36 o 
   4   3   4     1340.57     1380.25     36.62 o 
   5   3   4       47.01       41.20     16.06 o 
   6   3   4       66.52       64.15     20.20 o 
   7   3   4        5.22        7.66      7.27 o 
   8   3   4     1444.24     1270.53    121.97 o 
   9   3   4      147.97      176.90     18.06 o 
  10   3   4     1237.79     1260.47     86.10 o 
  11   3   4     2524.51     2578.66    146.98 o 
  12   3   4      470.08      441.84     49.67 o 
  13   3   4      249.82      213.05     40.58 o 
  14   3   4       16.94       12.06     14.33 o 
  15   3   4      154.40      136.85    101.47 o 
 -15   4   4     1374.68     1320.83    108.97 o 
 -14   4   4      974.23      912.13    122.01 o 
 -13   4   4     1328.54     1303.71    117.83 o 
 -12   4   4     1590.43     1849.64    143.52 o 
 -11   4   4      685.47      688.60     58.74 o 
 -10   4   4       21.41       43.16     17.71 o 
  -9   4   4      332.65      254.14     30.32 o 
  -8   4   4       11.47       11.04      6.05 o 
  -7   4   4      582.92      536.14     28.10 o 
  -6   4   4      534.57      516.57     31.11 o 
  -5   4   4     5284.44     5700.23    277.86 o 
  -4   4   4     1794.32     1763.34     92.47 o 
  -3   4   4      941.36      882.33     48.74 o 
  -2   4   4     2312.15     2302.92     95.04 o 
  -1   4   4      562.74      548.40     42.78 o 
   0   4   4      864.43      874.41     55.62 o 
   1   4   4       30.20       35.64     18.13 o 
   2   4   4       57.11       67.70     28.57 o 
   3   4   4      640.31      681.42     49.06 o 
   4   4   4     1301.16     1375.54     71.20 o 
   5   4   4      354.15      345.25     20.64 o 
   6   4   4     1885.74     2012.89     54.58 o 
   7   4   4     1098.11     1129.00     68.91 o 
   8   4   4      642.91      694.51     46.99 o 
   9   4   4      337.49      337.51     34.40 o 
  10   4   4        5.05        4.89      9.81 o 
  11   4   4       42.15       45.27     27.61 o 
  12   4   4        4.76        3.57     15.36 o 
  13   4   4        3.08        6.12     14.02 o 
  14   4   4      551.99      480.90     73.68 o 
 -13   5   4      225.76      174.34     62.15 o 
 -12   5   4       65.10       77.01     45.97 o 
 -11   5   4       46.43       33.15     18.73 o 
 -10   5   4       74.34       51.44     25.02 o 
  -9   5   4      433.99      392.63     54.27 o 
  -8   5   4      219.43      182.73     25.74 o 
  -7   5   4       31.34       27.04     14.15 o 
  -6   5   4       11.09       14.38      9.25 o 
  -5   5   4        1.12        8.80     13.28 o 
  -4   5   4       66.43       55.45     25.60 o 
  -3   5   4       19.83       18.81     13.05 o 
  -2   5   4      713.80      704.28     50.82 o 
  -1   5   4      162.32      154.82     59.01 o 
   0   5   4       39.76       48.70     18.63 o 
   1   5   4        1.15        6.56     10.51 o 
   2   5   4      635.72      653.62     58.28 o 
   3   5   4       14.39       19.61     10.55 o 
   4   5   4       65.01       74.50     38.23 o 
   5   5   4       45.50       50.83     28.85 o 
   6   5   4        5.24       10.48     15.05 o 
   7   5   4       13.90       21.33     17.50 o 
   8   5   4        0.24        6.00     10.33 o 
   9   5   4       13.97       13.16     14.03 o 
  10   5   4      243.38      252.33     53.95 o 
  11   5   4       22.73       25.18     20.69 o 
  -9   6   4       59.14       32.65     22.36 o 
  -8   6   4      564.32      555.42     59.87 o 
  -7   6   4       89.76       90.06     70.72 o 
  -6   6   4      723.15      660.16     80.34 o 
  -5   6   4      430.53      407.55     61.50 o 
  -4   6   4      370.45      344.92     61.27 o 
  -3   6   4       13.80       17.93     14.70 o 
  -2   6   4      151.30      124.90     64.95 o 
  -1   6   4     1015.96     1000.14     87.92 o 
   0   6   4       49.98       47.52     25.56 o 
   1   6   4      185.52      122.88     45.09 o 
   2   6   4      301.72      307.03     42.63 o 
   3   6   4      197.31      183.31     51.90 o 
   4   6   4      209.81      249.96     47.07 o 
   5   6   4      322.51      331.33     63.93 o 
   6   6   4       16.53       22.44     16.61 o 
   7   6   4      419.88      424.97     49.08 o 
   8   6   4        6.75        8.58     16.56 o 
 -18   1   5     1175.61     1219.73    146.90 o 
 -17   1   5     1291.58     1398.69    220.32 o 
 -16   1   5     1279.81     1305.78    124.50 o 
 -15   1   5      837.65      802.40     98.22 o 
 -14   1   5      131.85      157.71     59.53 o 
 -13   1   5      228.89      218.08     37.31 o 
 -12   1   5       10.25        9.32     12.39 o 
 -11   1   5      143.10      216.30     61.26 o 
 -10   1   5     1135.24     1164.56     90.87 o 
  -9   1   5     5066.24     4354.06    471.20 o 
  -8   1   5     3194.29     3139.69    134.75 o 
  -7   1   5     6496.48     6796.49    259.13 o 
  -6   1   5     1472.97     1399.73     35.53 o 
  -5   1   5      861.06      821.57     25.67 o 
  -4   1   5     1276.88     1216.39     55.99 o 
  -3   1   5      138.44      158.69     14.26 o 
  -2   1   5        1.93        3.96      4.49 o 
  -1   1   5      779.69      746.44     23.75 o 
   0   1   5     1533.89     1416.26     31.12 o 
   1   1   5     4518.75     5008.15     75.40 o 
   2   1   5      370.52      370.50     21.19 o 
   3   1   5     2516.96     2621.00     54.18 o 
   4   1   5     5201.86     5572.60    137.80 o 
   5   1   5     2334.82     2419.79     60.14 o 
   6   1   5       30.45       43.15     19.23 o 
   7   1   5      111.46      113.55     16.23 o 
   8   1   5       12.74       12.74      6.22 o 
   9   1   5      341.03      324.10     32.43 o 
  10   1   5       57.24       56.45     28.97 o 
  11   1   5      558.95      554.40     59.67 o 
  12   1   5      598.98      614.09     76.00 o 
  13   1   5       93.98       94.11     52.17 o 
  14   1   5      833.91      876.17     90.10 o 
  15   1   5      630.63      650.64    102.66 o 
  16   1   5       14.21        5.96     21.07 o 
 -17   2   5        0.73        5.55     15.02 o 
 -16   2   5      427.30      443.99     63.44 o 
 -15   2   5     1282.32     1273.88    116.13 o 
 -14   2   5     1484.37     1608.62    133.25 o 
 -13   2   5     3741.22     4387.40    330.09 o 
 -12   2   5     1944.04     2295.67    132.29 o 
 -11   2   5     5748.24     6142.23     95.51 o 
 -10   2   5     1303.39     1438.36     88.31 o 
  -9   2   5      751.60      802.80     55.82 o 
  -8   2   5      392.49      381.52     34.95 o 
  -7   2   5      123.78      140.77     30.47 o 
  -6   2   5      305.72      300.35     28.58 o 
  -5   2   5     1649.74     1637.94     40.73 o 
  -4   2   5     2236.03     2134.90     49.80 o 
  -3   2   5    11189.92    11691.83    143.80 o 
  -2   2   5     1815.90     1773.16     39.41 o 
  -1   2   5     6866.22     7276.69    113.13 o 
   0   2   5     1921.20     1935.12     45.28 o 
   1   2   5      214.60      191.05     18.80 o 
   2   2   5     1188.97     1230.21     53.94 o 
   3   2   5     1608.18     1651.75     53.83 o 
   4   2   5      471.66      505.69     19.56 o 
   5   2   5      289.25      277.72     17.49 o 
   6   2   5      445.85      439.06     34.34 o 
   7   2   5     3282.86     3485.23    181.13 o 
   8   2   5     2467.89     2461.25    142.49 o 
   9   2   5     1011.30     1058.46     47.25 o 
  10   2   5      300.47      309.55     27.49 o 
  11   2   5      195.38      218.02     32.26 o 
  12   2   5      273.35      261.56     40.63 o 
  13   2   5      244.59      233.27     50.97 o 
  14   2   5      252.00      253.33     43.39 o 
  15   2   5      151.50      169.03     58.59 o 
 -16   3   5      125.10      109.29     64.29 o 
 -15   3   5      879.46      861.46    120.04 o 
 -14   3   5      437.68      347.90     62.55 o 
 -13   3   5      286.68      295.58     94.87 o 
 -12   3   5      238.83      167.11     57.81 o 
 -11   3   5       58.88       50.33     19.96 o 
 -10   3   5      102.66       92.08     33.04 o 
  -9   3   5      858.63      844.52     53.01 o 
  -8   3   5        9.16       15.80     11.06 o 
  -7   3   5     1499.16     1528.57     82.48 o 
  -6   3   5      283.30      259.56     17.86 o 
  -5   3   5     1509.85     1510.80     61.59 o 
  -4   3   5      121.77       97.39     12.29 o 
  -3   3   5       18.37       16.07      6.24 o 
  -2   3   5      239.00      253.46     17.66 o 
  -1   3   5      338.31      317.35     29.96 o 
   0   3   5       31.13       37.43     14.10 o 
   1   3   5     1165.16     1220.43     55.65 o 
   2   3   5      142.00      121.41     13.39 o 
   3   3   5      652.24      669.55     34.62 o 
   4   3   5      118.79      102.78     17.76 o 
   5   3   5      416.29      396.14     26.13 o 
   6   3   5      100.75       86.63     15.08 o 
   7   3   5      269.12      231.20     21.35 o 
   8   3   5      424.99      390.42     16.16 o 
   9   3   5       41.86       43.52     26.47 o 
  10   3   5      237.26      246.24     37.80 o 
  11   3   5      293.52      293.71     37.57 o 
  12   3   5       18.21       30.82     17.77 o 
  13   3   5       14.16       21.27     14.01 o 
  14   3   5       46.85       44.95     31.71 o 
 -15   4   5       79.77       89.93     51.37 o 
 -14   4   5     1258.33     1217.73    101.27 o 
 -13   4   5      410.57      354.89     74.33 o 
 -12   4   5      747.53      694.78     74.05 o 
 -11   4   5        7.45       19.07     13.22 o 
 -10   4   5      210.05      243.13     79.51 o 
  -9   4   5       32.94       35.30     18.14 o 
  -8   4   5       27.18       22.42     11.93 o 
  -7   4   5      130.12      129.34     24.85 o 
  -6   4   5      359.79      331.73     25.65 o 
  -5   4   5      295.51      223.12     19.25 o 
  -4   4   5     2839.75     2727.96    130.39 o 
  -3   4   5      763.14      722.76     42.38 o 
  -2   4   5      625.06      653.44     39.89 o 
  -1   4   5      147.68      143.24     22.76 o 
   0   4   5      275.96      263.10     25.85 o 
   1   4   5        2.79        1.54      3.03 o 
   2   4   5       54.75       53.54     12.90 o 
   3   4   5       35.29       33.11     14.12 o 
   4   4   5      341.99      335.54     20.89 o 
   5   4   5      113.43       91.70     19.65 o 
   6   4   5      663.29      676.64     46.49 o 
   7   4   5      319.08      336.55     34.49 o 
   8   4   5      148.58      146.45     26.83 o 
   9   4   5      204.22      186.58     32.74 o 
  10   4   5       25.83       23.16     14.87 o 
  11   4   5       42.45       35.73     24.71 o 
  12   4   5        0.10        3.41     12.23 o 
  13   4   5       15.59        7.84     15.50 o 
 -12   5   5       67.89       42.95     27.24 o 
 -11   5   5       37.53       35.93     18.55 o 
 -10   5   5      937.89      924.44     96.88 o 
  -9   5   5     1000.59     1007.21     93.24 o 
  -8   5   5     1371.75     1417.53    128.32 o 
  -7   5   5     1112.89     1141.31    109.90 o 
  -6   5   5     3039.42     2796.08    181.90 o 
  -5   5   5       63.70       61.84     25.54 o 
  -4   5   5       17.95       16.67     13.53 o 
  -3   5   5      280.60      247.88     55.48 o 
  -2   5   5        2.55        1.31     14.26 o 
  -1   5   5       72.33       84.02     33.84 o 
   0   5   5     1466.45     1621.91    114.67 o 
   1   5   5      220.60      255.18     39.60 o 
   2   5   5     1689.66     1849.04    140.25 o 
   3   5   5     1007.84      986.21     79.27 o 
   4   5   5      756.76      805.53     74.37 o 
   5   5   5      444.45      497.26     54.78 o 
   6   5   5       24.92       23.93     17.44 o 
   7   5   5       49.33       32.41     28.34 o 
   8   5   5       35.26       21.86     22.93 o 
   9   5   5       26.80       41.63     34.93 o 
  10   5   5      342.98      342.91     70.07 o 
  -8   6   5       32.87       38.64     29.04 o 
  -7   6   5       71.87       68.76     38.77 o 
  -6   6   5       15.89       28.18     21.32 o 
  -5   6   5       81.96       68.75     46.02 o 
  -4   6   5      920.39      746.45    142.92 o 
  -3   6   5      327.28      269.24     58.92 o 
  -2   6   5      206.88      186.65     49.91 o 
  -1   6   5       49.76       47.01     23.18 o 
   0   6   5      302.86      283.46     47.71 o 
   1   6   5      494.68      491.07     86.64 o 
   2   6   5       14.99       22.90     27.10 o 
   3   6   5       34.37       34.70     23.08 o 
   4   6   5       25.14       33.26     25.38 o 
   5   6   5        7.65       10.60     11.81 o 
   6   6   5      519.27      546.56     81.05 o 
 -18   0   6      264.64      272.42    173.91 o 
 -17   0   6      970.91      952.36    315.35 o 
 -16   0   6      329.48      243.52    106.50 o 
 -15   0   6       17.20       37.93     26.70 o 
 -14   0   6     3064.36     3289.33    156.27 o 
 -13   0   6      478.69      599.35    101.98 o 
 -12   0   6      290.47      325.40     30.76 o 
 -11   0   6     8214.22     9591.77    214.12 o 
 -10   0   6     5188.14     5800.87    316.82 o 
  -9   0   6     7510.61     7997.45   1079.74 o 
  -8   0   6      620.86      568.17     49.87 o 
  -7   0   6      613.37      598.59     28.37 o 
  -6   0   6        8.53       13.94      9.04 o 
  -5   0   6      555.40      570.48     28.29 o 
  -4   0   6     2687.53     2742.58     76.60 o 
  -3   0   6     2730.57     2680.28     78.14 o 
  -2   0   6      518.80      429.94     23.96 o 
  -1   0   6     5609.77     5968.17    241.66 o 
   0   0   6     6962.26     6981.00    203.15 o 
   1   0   6     3468.35     3359.63    326.82 o 
   2   0   6      614.71      575.87     56.75 o 
   3   0   6      651.28      656.49     48.65 o 
   4   0   6      132.99      141.98     25.89 o 
   5   0   6      110.65      102.36     12.67 o 
   6   0   6       91.10      115.26      9.95 o 
   7   0   6     1808.07     1713.13    176.00 o 
   8   0   6     2323.11     2147.36    336.57 o 
   9   0   6      523.64      557.14    145.76 o 
  10   0   6      782.36      755.35    191.11 o 
  11   0   6      414.80      400.22     73.70 o 
  12   0   6       50.05       59.79     47.99 o 
  13   0   6      592.89      606.38    102.66 o 
  14   0   6        1.82        5.11     28.58 o 
  15   0   6      161.44      134.00    135.20 o 
 -17   1   6      516.09      504.73    117.02 o 
 -16   1   6      773.40      874.14    151.88 o 
 -15   1   6     1984.87     2223.47    100.70 o 
 -14   1   6      513.24      461.81     61.25 o 
 -13   1   6     2503.79     2738.47    167.90 o 
 -12   1   6       65.51       59.89     25.80 o 
 -11   1   6       43.29       38.51     18.23 o 
 -10   1   6      100.56      121.41     43.08 o 
  -9   1   6        8.68       12.15     10.67 o 
  -8   1   6      676.54      652.24     53.65 o 
  -7   1   6     3089.71     3044.13    120.31 o 
  -6   1   6      481.78      413.45     24.42 o 
  -5   1   6     3272.89     3282.19    112.62 o 
  -4   1   6      832.52      803.75     47.00 o 
  -3   1   6     1832.32     1867.20     65.85 o 
  -2   1   6      380.89      392.85     22.89 o 
  -1   1   6      328.42      336.76     33.07 o 
   0   1   6      102.55      106.96     19.22 o 
   1   1   6      131.33      105.37     17.63 o 
   2   1   6      896.26      892.58     28.22 o 
   3   1   6      383.01      388.63     26.61 o 
   4   1   6      929.36     1003.92     29.23 o 
   5   1   6     1362.21     1510.43     60.75 o 
   6   1   6      514.38      472.38     31.59 o 
   7   1   6      303.33      304.37     29.56 o 
   8   1   6        1.80        2.53      3.53 o 
   9   1   6       19.68       22.51     12.33 o 
  10   1   6       29.57       20.01     12.86 o 
  11   1   6      136.01      121.39     76.89 o 
  12   1   6      145.27      138.85     86.26 o 
  13   1   6       82.37       78.28     59.20 o 
  14   1   6       91.23      119.92     96.98 o 
  15   1   6      211.46      225.93     63.04 o 
 -17   2   6       53.32       37.65     25.38 o 
 -16   2   6       53.27       19.85     15.67 o 
 -15   2   6      615.27      599.86     96.33 o 
 -14   2   6      155.25      182.26     60.23 o 
 -13   2   6      141.78      179.59     62.24 o 
 -12   2   6      245.16      253.82     71.82 o 
 -11   2   6        4.07       11.50     15.20 o 
 -10   2   6      357.14      322.19     37.74 o 
  -9   2   6        6.27        9.69     14.11 o 
  -8   2   6      830.31      774.12     59.03 o 
  -7   2   6       99.29      105.40     35.85 o 
  -6   2   6      138.77      128.82     10.01 o 
  -5   2   6       29.80       34.41     12.96 o 
  -4   2   6      580.20      611.68     23.46 o 
  -3   2   6      530.77      571.70     24.67 o 
  -2   2   6       67.31       88.89     25.31 o 
  -1   2   6       32.89       47.56     18.03 o 
   0   2   6      282.76      260.53     28.09 o 
   1   2   6       31.03       42.28     16.56 o 
   2   2   6       10.78        9.51      5.45 o 
   3   2   6       34.84       39.98     14.27 o 
   4   2   6       32.88       37.40     15.65 o 
   5   2   6       26.81       22.05     10.46 o 
   6   2   6        4.26        9.73     12.33 o 
   7   2   6     1244.60     1166.19     42.59 o 
   8   2   6      149.46      121.24     23.36 o 
   9   2   6       94.52       76.47     40.98 o 
  10   2   6       78.19       74.23     19.86 o 
  11   2   6        8.31        8.78     12.70 o 
  12   2   6        5.80       15.33     20.10 o 
  13   2   6      120.54      114.50     99.37 o 
  14   2   6      137.64      109.23    103.11 o 
 -16   3   6     1244.62     1094.66    128.24 o 
 -15   3   6     1228.62     1268.99    112.62 o 
 -14   3   6     1649.04     1551.11    135.03 o 
 -13   3   6      358.79      314.88     64.57 o 
 -12   3   6      757.88      627.58     64.01 o 
 -11   3   6      277.62      248.63     77.83 o 
 -10   3   6      312.12      294.87     36.03 o 
  -9   3   6      123.71      153.10     47.91 o 
  -8   3   6     3462.95     3660.94    224.10 o 
  -7   3   6     1765.98     1813.59     67.10 o 
  -6   3   6     2058.89     2037.31     97.12 o 
  -5   3   6     1974.84     2014.42     97.62 o 
  -4   3   6      371.72      344.52     23.84 o 
  -3   3   6     1911.71     1914.93     92.44 o 
  -2   3   6     1814.00     1772.29     77.18 o 
  -1   3   6       28.18       23.36     11.11 o 
   0   3   6     1019.72     1120.30     52.55 o 
   1   3   6      786.71      760.34     49.68 o 
   2   3   6      890.28      859.91     47.52 o 
   3   3   6     1356.76     1257.90     86.52 o 
   4   3   6     1151.45     1065.89     63.65 o 
   5   3   6      741.18      784.78     28.92 o 
   6   3   6      174.65      205.48     15.00 o 
   7   3   6      417.40      444.29     35.84 o 
   8   3   6      638.72      605.15     56.36 o 
   9   3   6        8.44       10.58     11.86 o 
  10   3   6       16.49       18.09     15.80 o 
  11   3   6      210.65      215.71     34.44 o 
  12   3   6      356.44      375.11     69.68 o 
  13   3   6      287.25      293.11     54.28 o 
 -14   4   6      365.73      311.04     62.62 o 
 -13   4   6      529.00      499.01     56.90 o 
 -12   4   6      953.88      927.30     95.62 o 
 -11   4   6     1154.40     1011.19     87.56 o 
 -10   4   6     2010.89     1804.95    138.93 o 
  -9   4   6      644.65      625.53     63.59 o 
  -8   4   6      261.39      256.23     47.27 o 
  -7   4   6      779.96      786.19     56.04 o 
  -6   4   6      178.77      162.45     21.25 o 
  -5   4   6        9.92       12.35      8.58 o 
  -4   4   6     1218.57     1321.23     78.34 o 
  -3   4   6     1429.52     1512.46     49.39 o 
  -2   4   6      962.74     1037.40     35.30 o 
  -1   4   6      529.48      599.61     29.18 o 
   0   4   6      403.08      402.61     23.67 o 
   1   4   6     2494.41     2563.20    129.24 o 
   2   4   6      228.28      230.32     18.30 o 
   3   4   6       79.00       88.17     16.26 o 
   4   4   6      114.38       98.87     20.50 o 
   5   4   6      259.27      277.31     30.25 o 
   6   4   6       75.70       89.83     24.73 o 
   7   4   6      477.51      525.71     52.45 o 
   8   4   6      386.13      430.51     50.12 o 
   9   4   6      155.18      147.14     95.96 o 
  10   4   6      411.53      423.09     71.60 o 
  11   4   6       94.79       95.52     48.34 o 
 -11   5   6      535.62      515.86     72.51 o 
 -10   5   6        1.73       11.72     16.35 o 
  -9   5   6       66.23       51.26     25.26 o 
  -8   5   6       13.00       11.75     17.50 o 
  -7   5   6       25.71       35.68     21.49 o 
  -6   5   6       81.82       66.43     29.61 o 
  -5   5   6       44.78       41.49     19.62 o 
  -4   5   6       15.45       13.11     15.71 o 
  -3   5   6      300.66      304.78     44.40 o 
  -2   5   6       43.91       39.00     19.49 o 
  -1   5   6      115.22       92.75     56.61 o 
   0   5   6       98.22       81.57     37.85 o 
   1   5   6       10.50        8.10     11.94 o 
   2   5   6       19.55       12.92     12.19 o 
   3   5   6      117.06       93.79     42.75 o 
   4   5   6       23.48       21.81     16.68 o 
   5   5   6       68.63       65.53     45.60 o 
   6   5   6        0.30       11.15     20.34 o 
   7   5   6       12.74       10.09     14.68 o 
   8   5   6       14.20       20.02     22.68 o 
   9   5   6        0.27        6.26     14.91 o 
  -6   6   6       52.13       37.06     24.18 o 
  -5   6   6      228.44      212.86     49.97 o 
  -4   6   6      147.68      162.70     54.51 o 
  -3   6   6      408.53      422.70     58.94 o 
  -2   6   6      277.58      286.84     49.46 o 
  -1   6   6       53.90       33.25     29.20 o 
   0   6   6      630.88      604.26     60.50 o 
   1   6   6      224.11      199.29     45.83 o 
   2   6   6       96.17       54.37     38.03 o 
   3   6   6        2.91        9.40     11.60 o 
   4   6   6        8.42        6.72     11.49 o 
 -17   1   7      271.65      285.91     71.20 o 
 -16   1   7      986.09      995.44    129.70 o 
 -15   1   7     1717.85     1841.86    171.64 o 
 -14   1   7     1475.37     1677.81    174.46 o 
 -13   1   7     1455.50     1515.17    131.62 o 
 -12   1   7      625.49      618.34     57.89 o 
 -11   1   7       30.55       34.16     18.07 o 
 -10   1   7      341.22      311.16     27.69 o 
  -9   1   7      469.70      442.53     32.12 o 
  -8   1   7      708.59      688.95     39.46 o 
  -7   1   7     1960.02     1859.77     89.93 o 
  -6   1   7     2283.07     2240.20     96.31 o 
  -5   1   7     2514.48     2362.80    144.72 o 
  -4   1   7     1661.71     1517.38    112.53 o 
  -3   1   7      782.47      700.43     59.16 o 
  -2   1   7      943.09      942.13     51.46 o 
  -1   1   7      632.77      643.72     38.25 o 
   0   1   7        4.07        9.72      8.54 o 
   1   1   7        2.40        6.26      6.98 o 
   2   1   7       24.85       30.79     13.20 o 
   3   1   7     1729.62     1846.84     78.63 o 
   4   1   7      226.64      205.30     26.41 o 
   5   1   7      401.05      413.28     24.36 o 
   6   1   7     2643.34     2706.52    142.57 o 
   7   1   7      377.37      285.06     45.16 o 
   8   1   7      103.87       81.75     17.93 o 
   9   1   7       88.15       99.39     60.66 o 
  10   1   7        3.25        7.08     17.34 o 
  11   1   7       27.07       27.82     23.53 o 
  12   1   7        0.82        4.79     21.89 o 
  13   1   7      125.19      114.02     92.95 o 
  14   1   7        8.42       14.38     18.88 o 
 -16   2   7     1002.42     1067.37    168.09 o 
 -15   2   7       17.62       20.53     15.42 o 
 -14   2   7       25.96       23.38     16.30 o 
 -13   2   7       47.73       54.54     23.52 o 
 -12   2   7     1442.31     1506.41    127.34 o 
 -11   2   7     1055.17     1079.15     91.74 o 
 -10   2   7     4199.93     4269.30    223.64 o 
  -9   2   7     3174.47     3116.92    120.55 o 
  -8   2   7      568.97      636.77     37.60 o 
  -7   2   7     2044.81     2038.23     97.58 o 
  -6   2   7     1265.33     1301.30     67.27 o 
  -5   2   7       58.93       55.74     17.81 o 
  -4   2   7        0.91        4.56      6.04 o 
  -3   2   7      319.92      310.29     28.11 o 
  -2   2   7      777.51      815.22     45.54 o 
  -1   2   7     1396.43     1441.77     68.57 o 
   0   2   7     3341.64     3563.89    181.84 o 
   1   2   7     1937.08     2023.22    111.50 o 
   2   2   7      987.51     1004.44     54.08 o 
   3   2   7      984.11     1078.26     59.11 o 
   4   2   7      173.91      189.67     26.07 o 
   5   2   7       79.60       80.35     12.42 o 
   6   2   7       55.29       61.99     31.22 o 
   7   2   7       25.85       54.00     35.39 o 
   8   2   7       56.33       68.12     28.79 o 
   9   2   7      832.30      818.63     73.30 o 
  10   2   7      950.28     1022.39    100.17 o 
  11   2   7       90.41       84.98     61.12 o 
  12   2   7      291.97      310.00     89.06 o 
  13   2   7      110.97       85.54     82.75 o 
 -15   3   7       14.65       17.89     13.27 o 
 -14   3   7      485.53      442.36     66.64 o 
 -13   3   7      573.75      476.61     54.71 o 
 -12   3   7      445.72      406.13     55.12 o 
 -11   3   7      238.65      233.62     71.15 o 
 -10   3   7        3.74        6.87     13.05 o 
  -9   3   7       28.24       26.62     18.11 o 
  -8   3   7       11.43       10.33     10.84 o 
  -7   3   7       27.18       24.85     13.59 o 
  -6   3   7      314.17      317.50     20.08 o 
  -5   3   7       20.52       26.59     11.67 o 
  -4   3   7      403.94      419.11     24.47 o 
  -3   3   7     1494.77     1483.55     40.57 o 
  -2   3   7       54.42       56.20     22.76 o 
  -1   3   7        2.99        7.46      7.50 o 
   0   3   7      151.45      135.81     25.90 o 
   1   3   7        8.47       12.61     10.29 o 
   2   3   7       20.01       23.70     13.57 o 
   3   3   7       75.65       87.22     33.01 o 
   4   3   7       96.92       89.08     20.27 o 
   5   3   7      224.04      244.39     18.12 o 
   6   3   7      279.66      317.62     35.92 o 
   7   3   7       16.27       25.41     18.99 o 
   8   3   7       27.12       44.88     29.36 o 
   9   3   7       54.92       49.67     35.40 o 
  10   3   7      280.67      237.06     40.61 o 
  11   3   7       11.53        8.48     24.71 o 
  12   3   7       76.61       46.94     40.97 o 
 -13   4   7      226.72      185.64     58.88 o 
 -12   4   7      653.01      540.73     52.42 o 
 -11   4   7      669.62      555.31     85.12 o 
 -10   4   7      200.58      181.00     75.07 o 
  -9   4   7      220.87      238.43     47.74 o 
  -8   4   7       27.16       35.67     17.12 o 
  -7   4   7      165.12      169.79     43.71 o 
  -6   4   7       61.29       64.30     30.82 o 
  -5   4   7       85.20       74.51     31.43 o 
  -4   4   7       23.25       11.94     10.65 o 
  -3   4   7       48.40       52.76     19.19 o 
  -2   4   7      574.22      556.33     40.01 o 
  -1   4   7      194.26      214.01     25.72 o 
   0   4   7      351.71      353.19     31.56 o 
   1   4   7      244.60      234.14     42.10 o 
   2   4   7      136.92      153.05     19.56 o 
   3   4   7       75.89       69.76     35.94 o 
   4   4   7       65.19       62.00     35.61 o 
   5   4   7       31.06       42.66     28.19 o 
   6   4   7        0.82       11.48     13.09 o 
   7   4   7        1.90        5.49     16.89 o 
   8   4   7       90.57       83.02     67.41 o 
   9   4   7       26.02       32.20     23.61 o 
  10   4   7       56.28       48.21     46.56 o 
 -10   5   7      270.32      197.67    117.38 o 
  -9   5   7       60.98       60.53     42.17 o 
  -8   5   7      255.51      252.16     65.82 o 
  -7   5   7      594.98      539.61     85.48 o 
  -6   5   7      640.52      677.03    106.20 o 
  -5   5   7      569.83      583.12     63.12 o 
  -4   5   7      974.74      930.10     76.18 o 
  -3   5   7      544.61      560.76     54.41 o 
  -2   5   7      172.99      172.74     41.15 o 
  -1   5   7      377.76      340.17     48.53 o 
   0   5   7       13.40        8.32     15.77 o 
   1   5   7       47.77       42.78     27.36 o 
   2   5   7       31.08       42.68     26.42 o 
   3   5   7       96.02      124.41     39.21 o 
   4   5   7      433.59      450.62     90.86 o 
   5   5   7      514.11      476.82     65.81 o 
   6   5   7      410.76      433.75     59.89 o 
   7   5   7       58.77       52.97     40.89 o 
 -16   0   8     1203.41     1192.82    248.47 o 
 -15   0   8      175.51      185.98    148.93 o 
 -14   0   8      550.09      570.22    113.74 o 
 -13   0   8       34.44       53.26     47.32 o 
 -12   0   8      727.42      756.43    128.10 o 
 -11   0   8       12.87       21.22     37.17 o 
 -10   0   8      765.54      715.04     60.93 o 
  -9   0   8     3774.79     3527.42     80.31 o 
  -8   0   8     3000.64     3138.16     84.69 o 
  -7   0   8     3192.70     3204.66    114.77 o 
  -6   0   8     1128.55     1157.98     96.87 o 
  -5   0   8     2659.55     2710.00    201.18 o 
  -4   0   8       14.78       14.27     19.22 o 
  -3   0   8        7.06       10.48     12.86 o 
  -2   0   8       48.80       40.25     26.09 o 
  -1   0   8     1686.55     1641.73    129.70 o 
   0   0   8      290.94      261.06     47.25 o 
   1   0   8     3534.94     3693.19    269.71 o 
   2   0   8     2217.00     2362.66    179.96 o 
   3   0   8     1038.45     1142.71     82.00 o 
   4   0   8      641.52      686.06     63.26 o 
   5   0   8      179.36      188.33     40.56 o 
   6   0   8       50.86       49.55     41.91 o 
   7   0   8       22.48       32.27     34.73 o 
   8   0   8      202.68      191.98     59.24 o 
   9   0   8     1260.15     1128.47    231.18 o 
  10   0   8      181.15      140.47     57.47 o 
  11   0   8      231.98      251.45    107.52 o 
  12   0   8       97.61       96.62    109.82 o 
 -15   1   8      148.43      165.93    102.17 o 
 -14   1   8     1467.29     1511.76    222.67 o 
 -13   1   8      697.61      709.32     81.41 o 
 -12   1   8     1024.45      997.67    106.17 o 
 -11   1   8     1274.08     1188.59     91.39 o 
 -10   1   8       20.43       15.05     12.45 o 
  -9   1   8      182.96      177.65     38.39 o 
  -8   1   8       96.04       95.78     19.71 o 
  -7   1   8       34.25       48.91     21.72 o 
  -6   1   8      199.57      196.88     19.17 o 
  -5   1   8     1069.80      999.78     79.48 o 
  -4   1   8      178.77      200.16     30.40 o 
  -3   1   8     1635.53     1657.81     93.47 o 
  -2   1   8      332.25      316.21     29.76 o 
  -1   1   8     1652.37     1647.96     92.21 o 
   0   1   8        4.17        9.38     12.14 o 
   1   1   8       16.25       23.36     13.43 o 
   2   1   8      270.90      272.08     24.96 o 
   3   1   8      429.09      435.13     19.06 o 
   4   1   8      118.57      109.92     30.99 o 
   5   1   8      713.65      720.54     54.40 o 
   6   1   8      124.11      107.74     20.20 o 
   7   1   8      468.32      437.66     41.02 o 
   8   1   8      117.90      125.23     76.08 o 
   9   1   8        2.02        7.82     14.49 o 
  10   1   8      247.71      233.60     52.54 o 
  11   1   8        0.82        9.59     17.93 o 
  12   1   8       13.43       15.13     18.33 o 
 -15   2   8        4.69       10.03     23.00 o 
 -14   2   8        2.39        5.72     29.50 o 
 -13   2   8      109.87       97.68     39.18 o 
 -12   2   8      214.40      198.38     71.91 o 
 -11   2   8      285.35      282.82     41.49 o 
 -10   2   8        4.10        8.78     13.33 o 
  -9   2   8       22.88       31.21     17.11 o 
  -8   2   8       93.04       93.94     37.36 o 
  -7   2   8       50.84       46.16     10.99 o 
  -6   2   8     1321.26     1350.62     78.86 o 
  -5   2   8       54.75       50.19     29.29 o 
  -4   2   8        9.25        5.99      9.28 o 
  -3   2   8        0.12        4.12      9.42 o 
  -2   2   8      460.93      460.05     28.08 o 
  -1   2   8       45.79       46.65     21.77 o 
   0   2   8       11.73       14.08     10.51 o 
   1   2   8      153.74      160.34     27.46 o 
   2   2   8      801.28      827.17     31.33 o 
   3   2   8        2.75        8.66      7.66 o 
   4   2   8        8.98       12.86      8.62 o 
   5   2   8      129.07      107.05     43.73 o 
   6   2   8       39.62       32.41     21.35 o 
   7   2   8      210.70      146.87     35.22 o 
   8   2   8      137.07       89.86     51.37 o 
   9   2   8      101.46       68.37     36.17 o 
  10   2   8       19.18       16.41     17.46 o 
  11   2   8        3.68        4.56     19.30 o 
 -13   3   8     1776.65     1964.50    142.78 o 
 -12   3   8      750.39      704.59     98.14 o 
 -11   3   8     1573.68     1342.43    104.90 o 
 -10   3   8      526.95      486.33     49.55 o 
  -9   3   8        8.70       10.02     14.28 o 
  -8   3   8       68.12       59.36     25.76 o 
  -7   3   8      471.07      463.56     44.25 o 
  -6   3   8      352.29      345.57     43.65 o 
  -5   3   8      492.32      519.72     38.65 o 
  -4   3   8     1769.78     1799.86    100.77 o 
  -3   3   8       73.48       86.42     20.58 o 
  -2   3   8     1244.73     1381.27     82.41 o 
  -1   3   8     1762.98     1770.71     93.02 o 
   0   3   8      647.18      692.66     47.51 o 
   1   3   8       66.30       76.67     26.05 o 
   2   3   8      265.49      267.47     30.30 o 
   3   3   8       39.34       43.09     23.46 o 
   4   3   8      151.34      154.78     67.54 o 
   5   3   8      246.94      262.54     36.19 o 
   6   3   8      539.77      564.62     55.68 o 
   7   3   8       57.74       65.87     45.93 o 
   8   3   8       12.04       22.72     19.47 o 
   9   3   8      563.00      657.98     77.74 o 
  10   3   8      310.33      291.36     51.15 o 
 -11   4   8      297.72      249.98     78.91 o 
 -10   4   8      360.56      344.79     47.73 o 
  -9   4   8      539.78      488.10     74.37 o 
  -8   4   8     1099.56     1051.65     88.49 o 
  -7   4   8      622.18      668.80     64.19 o 
  -6   4   8      380.08      404.16     44.95 o 
  -5   4   8      565.19      558.00     65.76 o 
  -4   4   8      591.52      560.44     48.62 o 
  -3   4   8        3.10        5.70     10.69 o 
  -2   4   8      204.90      198.02     36.67 o 
  -1   4   8      300.23      325.34     49.87 o 
   0   4   8      161.85      161.65     51.18 o 
   1   4   8       66.74       80.93     44.20 o 
   2   4   8      489.55      526.64     51.55 o 
   3   4   8      548.08      541.69     55.97 o 
   4   4   8      257.83      285.76     50.84 o 
   5   4   8      147.95      152.44     47.88 o 
   6   4   8       16.15       19.25     17.32 o 
   7   4   8      107.00       87.48     66.67 o 
   8   4   8      171.03      136.32     39.70 o 
  -7   5   8        2.45        7.38     16.35 o 
  -6   5   8        7.25        9.99     16.46 o 
  -5   5   8        0.19        8.35     18.91 o 
  -4   5   8        0.13       -2.30     26.06 o 
  -3   5   8       11.21       12.03     17.00 o 
  -2   5   8       34.70       26.98     22.11 o 
  -1   5   8       20.36       24.75     16.20 o 
   0   5   8        6.21        4.72     10.38 o 
   1   5   8       21.68       18.69     15.80 o 
   2   5   8        0.18        5.52     14.20 o 
   3   5   8       57.99       41.76     29.77 o 
   4   5   8        7.69       11.52     14.90 o 
 -14   1   9      454.22      408.01     74.01 o 
 -13   1   9      937.52      966.76    163.65 o 
 -12   1   9     1260.40     1308.27    132.17 o 
 -11   1   9      926.58      945.08    114.22 o 
 -10   1   9      431.43      423.66     47.89 o 
  -9   1   9      203.55      206.41     44.03 o 
  -8   1   9      308.93      283.69     41.23 o 
  -7   1   9     1520.48     1470.56     93.80 o 
  -6   1   9      274.21      256.68     27.05 o 
  -5   1   9      614.43      601.71     46.98 o 
  -4   1   9      208.32      202.88     23.03 o 
  -3   1   9     1160.36     1144.25     64.70 o 
  -2   1   9      840.06      859.74     54.73 o 
  -1   1   9      412.43      424.25     31.11 o 
   0   1   9      302.40      312.69     25.32 o 
   1   1   9      278.55      284.50     23.21 o 
   2   1   9        6.81        9.67      9.52 o 
   3   1   9      645.20      599.33     48.26 o 
   4   1   9       31.83       33.55     19.36 o 
   5   1   9      242.64      219.74     37.12 o 
   6   1   9       26.29       39.02     30.88 o 
   7   1   9      284.95      300.03     57.04 o 
   8   1   9      115.46       99.22     43.61 o 
   9   1   9      264.05      261.52     62.48 o 
  10   1   9       61.49       50.67     46.87 o 
 -13   2   9      745.46      768.42     94.89 o 
 -12   2   9       18.48       20.41     15.77 o 
 -11   2   9       59.90       31.52     17.53 o 
 -10   2   9      127.01      127.74     62.38 o 
  -9   2   9      940.66      914.97     88.48 o 
  -8   2   9     2307.78     2234.06     98.36 o 
  -7   2   9      417.75      417.14     59.57 o 
  -6   2   9      424.28      459.21     48.08 o 
  -5   2   9     2056.22     2130.58    129.99 o 
  -4   2   9      396.06      436.20     39.77 o 
  -3   2   9     1084.55     1125.96     64.62 o 
  -2   2   9      146.49      151.44     24.08 o 
  -1   2   9       46.87       45.24     22.28 o 
   0   2   9        7.52        9.47      9.31 o 
   1   2   9      616.25      631.48     48.35 o 
   2   2   9      849.28      927.61     65.41 o 
   3   2   9      866.51      849.73     75.30 o 
   4   2   9       64.91       70.84     33.89 o 
   5   2   9      615.32      596.41     61.60 o 
   6   2   9       28.63       22.38     12.44 o 
   7   2   9       54.51       45.00     29.03 o 
   8   2   9       28.19       14.16     17.87 o 
   9   2   9       27.70       17.48     20.37 o 
 -12   3   9      353.39      220.05     84.84 o 
 -11   3   9      352.60      287.31     54.59 o 
 -10   3   9       22.47       18.67     18.77 o 
  -9   3   9      569.62      493.24     70.17 o 
  -8   3   9        3.44       11.75     12.70 o 
  -7   3   9      379.47      327.29     42.49 o 
  -6   3   9       59.43       52.47     28.40 o 
  -5   3   9        3.21        3.17     13.34 o 
  -4   3   9       24.99       22.31     15.52 o 
  -3   3   9        2.75        1.90     15.16 o 
  -2   3   9       40.51       49.70     29.21 o 
  -1   3   9     1157.42     1144.94     90.61 o 
   0   3   9        5.88        6.09     10.49 o 
   1   3   9       83.39       73.82     24.00 o 
   2   3   9        3.67        6.49      9.80 o 
   3   3   9      228.38      250.37     44.00 o 
   4   3   9       35.66       29.49     17.73 o 
   5   3   9        1.52        1.08     13.83 o 
   6   3   9        9.90       10.78     16.44 o 
   7   3   9      330.75      267.81     38.17 o 
   8   3   9        0.61        7.36     13.72 o 
  -9   4   9      703.02      610.56     87.12 o 
  -8   4   9      106.97       80.37     44.54 o 
  -7   4   9        4.93        4.54     23.42 o 
  -6   4   9      456.45      429.80     99.35 o 
  -5   4   9       14.44       15.68     22.95 o 
  -4   4   9      150.10      138.90     58.79 o 
  -3   4   9        9.41        5.25     14.74 o 
  -2   4   9       92.19       51.26     27.57 o 
  -1   4   9      243.26      250.86     55.16 o 
   0   4   9        1.68        6.43     12.97 o 
   1   4   9       15.74       20.33     15.65 o 
   2   4   9      343.91      310.23     62.34 o 
   3   4   9       17.99       33.50     22.06 o 
   4   4   9      283.20      256.09     42.71 o 
   5   4   9       26.90       21.39     17.91 o 
 -13   0  10       57.69       66.51     61.64 o 
 -12   0  10     1307.73     1410.47    187.25 o 
 -11   0  10      522.34      510.62    172.83 o 
 -10   0  10      104.09       95.93     88.25 o 
  -9   0  10       36.11        9.51     29.43 o 
  -8   0  10      671.22      647.15     75.85 o 
  -7   0  10      410.96      442.88     64.53 o 
  -6   0  10     1419.03     1441.43    163.64 o 
  -5   0  10      187.18      195.18     45.68 o 
  -4   0  10     2913.85     3016.16    259.48 o 
  -3   0  10      620.64      598.84     82.22 o 
  -2   0  10       10.49       10.00     18.79 o 
  -1   0  10      483.27      472.66     56.58 o 
   0   0  10      451.13      391.86     60.23 o 
   1   0  10      276.39      237.25     40.32 o 
   2   0  10      255.68      313.78     54.46 o 
   3   0  10      239.54      254.68     61.55 o 
   4   0  10      186.24      186.91     84.19 o 
   5   0  10      717.48      844.09    116.35 o 
   6   0  10       61.92       71.46     65.50 o 
   7   0  10      106.19      101.99    103.99 o 
   8   0  10       75.67       77.36     70.84 o 
 -12   1  10      686.62      590.64     85.19 o 
 -11   1  10       29.01       32.67     28.39 o 
 -10   1  10     1471.08     1334.96    201.27 o 
  -9   1  10       10.13       14.45     17.76 o 
  -8   1  10      363.30      354.39     45.88 o 
  -7   1  10      324.31      304.29     41.78 o 
  -6   1  10       41.90       34.41     21.44 o 
  -5   1  10      261.21      254.31     36.05 o 
  -4   1  10      403.18      393.10     43.80 o 
  -3   1  10       46.52       27.92     17.76 o 
  -2   1  10      521.08      533.02     48.34 o 
  -1   1  10       75.38       67.41     36.91 o 
   0   1  10      416.88      385.99     39.75 o 
   1   1  10      197.30      179.82     39.77 o 
   2   1  10        2.84        3.54     13.29 o 
   3   1  10      391.33      409.15     41.84 o 
   4   1  10        0.40        4.53     14.13 o 
   5   1  10       32.19       23.23     17.33 o 
   6   1  10       39.36       38.61     27.11 o 
   7   1  10        6.03       11.71     21.84 o 
   8   1  10       73.90       49.98     39.46 o 
 -11   2  10       42.28       43.43     30.88 o 
 -10   2  10      232.70      190.62     50.20 o 
  -9   2  10      216.53      167.41     44.79 o 
  -8   2  10      224.99      132.78     51.25 o 
  -7   2  10      160.27      129.79     41.98 o 
  -6   2  10       54.11       31.56     19.11 o 
  -5   2  10      551.63      539.80     63.41 o 
  -4   2  10      226.19      214.70     35.54 o 
  -3   2  10        4.24       10.50     14.79 o 
  -2   2  10       15.19       15.72     12.46 o 
  -1   2  10      154.05      158.69     27.36 o 
   0   2  10        1.53       -1.01      8.86 o 
   1   2  10      183.88      163.34     26.56 o 
   2   2  10      243.05      216.15     34.19 o 
   3   2  10        1.47        4.10     14.21 o 
   4   2  10      137.60      124.92     49.60 o 
   5   2  10       35.47       33.11     24.14 o 
   6   2  10       37.61       30.50     31.38 o 
   7   2  10       11.32        7.67     14.56 o 
  -9   3  10      882.96      772.39     87.97 o 
  -8   3  10      306.00      250.59     44.92 o 
  -7   3  10      332.52      307.50     39.87 o 
  -6   3  10       54.02       46.15     31.03 o 
  -5   3  10       38.28       25.85     18.21 o 
  -4   3  10      120.88       79.50     43.81 o 
  -3   3  10      416.21      403.31     40.42 o 
  -2   3  10       60.37       62.06     36.10 o 
  -1   3  10      193.42      224.89     39.88 o 
   0   3  10      450.40      466.36     62.58 o 
   1   3  10      622.65      586.08     81.00 o 
   2   3  10      402.17      364.04     58.56 o 
   3   3  10       15.03       10.68     10.44 o 
   4   3  10       49.48       40.10     28.71 o 
   5   3  10       23.62       25.28     15.39 o 
  -4   4  10      295.21      334.80     57.13 o 
  -3   4  10       64.01       47.25     42.86 o 
  -2   4  10      360.79      307.67     55.36 o 
  -1   4  10       28.69       29.17     17.25 o 
   0   4  10       19.25       21.99     19.00 o 
  -9   1  11      360.50      368.51     82.06 o 
  -8   1  11      393.79      397.00     67.60 o 
  -7   1  11       23.11       32.59     28.18 o 
  -6   1  11      777.20      734.89    104.39 o 
  -5   1  11      321.80      291.58     47.38 o 
  -4   1  11        3.26        3.20     14.95 o 
  -3   1  11        4.39        7.06     12.01 o 
  -2   1  11       88.46       83.17     28.38 o 
  -1   1  11      115.10       97.24     36.25 o 
   0   1  11      329.22      306.55     47.55 o 
   1   1  11      305.16      341.58     61.58 o 
   2   1  11        9.71        8.01     11.62 o 
   3   1  11       13.02       18.87     17.97 o 
   4   1  11      300.42      314.06     53.32 o 
   5   1  11       74.45       49.50     33.21 o 
  -8   2  11        0.72        0.50     16.50 o 
  -7   2  11      471.30      405.41     59.16 o 
  -6   2  11      354.11      346.53     52.36 o 
  -5   2  11       13.68       12.54     19.41 o 
  -4   2  11      261.40      289.26     54.77 o 
  -3   2  11      509.96      532.98     73.14 o 
  -2   2  11      554.98      570.17     80.87 o 
  -1   2  11       64.73       62.27     40.15 o 
   0   2  11       46.41       39.10     30.29 o 
   1   2  11       74.09       38.15     35.32 o 
   2   2  11       55.84       34.55     29.36 o 
   3   2  11       74.41       69.13     62.34 o 
  -3   3  11        4.99        5.89      9.17 o 
  -2   3  11        3.11        4.42     12.98 o 
  -4   0  12       39.48       42.34     33.29 o 
  -3   0  12      495.60      494.15     87.72 o 
  -2   0  12      311.02      313.02     71.36 o 
  -1   0  12      420.41      471.54     81.91 o 
                                                 
